# Supplementary material for: Semi-supervised segmentation of RNA 3D structures using density-based clustering
Source: Comput Struct Biotechnol J. 2025 Sep 10;27:3966–84. doi: 10.1016/j.csbj.2025.08.037 (PMC12800371; doi:10.1016/j.csbj.2025.08.037)
Supplement: Supplementary file 2 — Supplementary material [file mmc2.xlsx]

## Sheet: Table S1
PDB entry	Chain	Type (RNA 3D Hub)	Organism	Domain 1	Domain 2	Domain 3	Linker	Resolution (Å)	Length (nt)
4v9f	0	23S rRNA	Haloarcula marismortui ATCC 43049	all				2404	2808
4ybb	DA	23S rRNA	Escherichia coli K-12	all				2025-01-02	2897
4ybb	AA	16S rRNA	Escherichia coli K-12	1-920, 1401-1534	921-1400			2025-01-02	1534
6az3	1	rRNA alpha	Leishmania donovani	all				2025-05-02	1620
6az3	7	5.8S rRNA	Leishmania donovani	33-149			1-32, 150-169	2025-05-02	163
7c79	A	Ribonuclease MRP RNA subunit NME1	Saccharomyces cerevisiae S288C	158-223	1-77	78-157,224-335		2025-05-02	331
7o7y	B5	28S rRNA	Oryctolagus cuniculus	all				2025-02-02	3764
7o7y	B8	5.8S rRNA	Oryctolagus cuniculus	112-137	35-111		1-34, 138-156	2025-02-02	156
7o7y	A2	18S rRNA	Oryctolagus cuniculus	1-1206, 1693-1870	1207-1692			2025-02-02	1770
7oyb	81	5.8S rRNA	Danio rerio	35-139			1-34, 140-158	2025-04-02	150
7oyb	51	28S rRNA	Danio rerio	all				2025-04-02	3263
7oyb	22	18S rRNA	Danio rerio	1270-1757	1-1269, 1758-1939			2025-04-02	1502
7oyc	51	28S rRNA	Xenopus laevis	all				2025-04-02	3245
7oyc	81	5.8S rRNA	Xenopus laevis	35-139			1-34, 140-158	2025-04-02	147
7oyc	22	18S rRNA	Xenopus laevis	1164-1649	1-1163, 1650-1826			2025-04-02	1495
7p7q	A	23S rRNA	Enterococcus faecalis	all				2025-04-02	2901
7p7q	a	16S rRNA	Enterococcus faecalis	953-1451	1-952, 1452-1567			2025-04-02	1521
7p7q	B	5S rRNA	Enterococcus faecalis	all				2025-04-02	114
7pzy	1	25S rRNA	Candida albicans SC5314	all				2.32	3209
7pzy	4	5.8S rRNA	Candida albicans SC5314	102-140	31-101		140-158, 1-30	2.32	158
7qi4	A	16S mitochondrial rRNA	Homo sapiens	all				2.21	1558
7qi4	AA	12S mitochondrial rRNA	Homo sapiens	1173-1477	1-1172, 1478-1602			2.21	954
7qiw	2	25S rRNA	Solanum lycopersicum	all				2.35	3098
7qiw	8	5.8S rRNA	Solanum lycopersicum	40-110	111-146		1-39, 147-164	2.35	159
7qiz	S2	18S rRNA	Solanum lycopersicum	1148-1635	1-1147, 1636-1808			2.38	1584
7uvz	A	23S rRNA	Acinetobacter baumannii AB0057	all				2.21	2730
7uw1	a	16S rRNA	Acinetobacter baumannii AB0057	920-1388	1-919, 1389-1530			2.21	1528
7zhg	2	rRNA 16S	Pyrococcus abyssi GE5	900-1363	1-899, 1364-1509			2.25	1429
8a57	A	23S rRNA	LISTERIA MONOCYTOGENES EGD-E	all				2025-03-02	2908
8azw	A	25S rRNA	Nicotiana tabacum	all				2.14	3196
8azw	B	5.8S rRNA	Nicotiana tabacum	103-144	35-102		1-34, 145-163	2.14	163
8b2l	h1	18S rRNA	Nicotiana tabacum	1148-1635	1-1147,1636-1808			2025-02-02	1626
8ccs	AA	25S rRNA	Saccharomyces cerevisiae	all				1.97	3190
8ccs	CC	5.8S rRNA	Saccharomyces cerevisiae	106-139	35-105		1-34, 140-158	1.97	158
8fru	1	28S rRNA	Giardia duodenalis assemblage A	all				2.49	2551
8fru	4	5.8S rRNA	Giardia duodenalis assemblage A	33-124			1-32, 125-141	2.49	141
8glp	S2	18S rRNA	Homo sapiens	1205-1692	1-1204, 1693-1869			1.67	1672
8om4	r	15S mitochondrial rRNA	Saccharomyces cerevisiae	993-1458	1-992,1459-1627		1628-1649	2.32	1487
8ova	AA	SSU rRNA	Trypanosoma brucei brucei	1548-2124	1-1547, 2125-2279			2.47	1919
8ova	BA	LSUa rRNA	Trypanosoma brucei brucei	all				2.47	1604
8ova	BB	LSUb rRNA	Trypanosoma brucei brucei	1464-1536	1071-1249	20-1070, 1250-1447	1448-1463, 1-19	2.47	1119
8ova	BC	5.8S rRNA	Trypanosoma brucei brucei	104-150	36-103		1-35, 151-171	2.47	160
8p2g	A	23S rRNA	Staphylococcus aureus subsp. aureus NCTC 8325	all				2025-02-02	2844
8p2g	a	16S rRNA	Staphylococcus aureus subsp. aureus NCTC 8325	931-1400	1-930, 1401-1552			2025-02-02	1534
8pv7	C1	26S rRNA	Thermochaetoides thermophila DSM 1495	all				2025-12-02	3078
8pv7	C2	5.8S rRNA	Thermochaetoides thermophila DSM 1495	34-105	106-140		1-33, 141-156	2025-12-02	156
8q87	A2	18S rRNA	Gallus gallus	1164-1645	1-1163, 1646-1823			2025-04-02	1697
8q87	B5	28S rRNA	Gallus gallus	all				2025-04-02	3638
8q87	B8	5.8S rRNA	Gallus gallus	34-105	106-140		1-33, 141-157	2025-04-02	157
8qcq	a	16S rRNA	Bacillus subtilis subsp. subtilis str. 168	932-1400	1-931, 1401-1540			2025-03-02	1533
8qie	1	LSUa rRNA	Leishmania major strain Friedlin	all				2.43	1611
8qie	2	LSUb rRNA	Leishmania major strain Friedlin	1470-1526	1052-1240	18-1051, 1241-1430	1-17, 1431-1469	2.43	1159
8qie	4	SR2	Leishmania major strain Friedlin	41-127	1-40,128-184			2.43	184
8qie	7	5.8S rRNA	Leishmania major strain Friedlin	104-150	36-103		1-35, 151-169	2.43	164
8qie	S1	SSU rRNA	Leishmania major strain Friedlin	1501-2048	1-1500, 2049-2203			2.43	1787
8qyx	A2	28S rRNA	Homo sapiens	all				1.78	3707
8qyx	C2	5.8S rRNA	Homo sapiens	34-105	106-140		1-33, 141-156	1.78	156
8r6f	A	1177-MER	Triticum aestivum	all				2.34	1122
8rdu	1	sgRNA	Scytonema hofmannii	109-183	56-108,184-256		1-55	2025-03-02	246
8rwg	A	23S rRNA	Pseudomonas aeruginosa PAO1	all				2.46	2805
8rwg	B	16S rRNA	Pseudomonas aeruginosa PAO1	920-1383	1-919, 1384-1527			2.46	1527
8s1p	A	23S rRNA	Bacillus subtilis subsp. subtilis str. 168	all				1.96	2721
8t2y	B5	18S rRNA	Saccharomyces cerevisiae	1152-1627	1-1151, 1628-1799			2025-02-02	1782
8tjx	N	440-MER	Tetrahymena	101-182	183-251	1-100, 252-384		2.44	365
8vtw	1a	16S rRNA	Thermus thermophilus HB8	1-918, 1405-1533	919-1404			2.35	1499
9axu	2	28S rRNA	Schizosaccharomyces pombe	all				1.94	3212
9axu	4	5.8S rRNA	Schizosaccharomyces pombe	43-112	113-149		1-42,150-165	1.94	157
9axv	AA	18S rRNA	Schizosaccharomyces pombe	1163-1688	1-1162, 1689-1842			2025-04-02	1705
9b1y	A	16S rRNA	Mycolicibacterium smegmatis	905-1372	1-904, 1373-1517			2.47	1511
9b1y	Y	23S rRNA	Mycolicibacterium smegmatis	all				2.47	3038
9buq	AA	28S rRNA	Plasmodium falciparum 3D7	all				2025-03-02	3193
9buq	AC	5.8S rRNA	Plasmodium falciparum 3D7	33-148			1-32, 149-157	2025-03-02	151
9c6j	A	Group IIC intron embedded with the TPP riboswitch	Oceanobacillus iheyensis	all				2.41	387
9cbx	N	387-MER	Tetrahymena thermophila	333-408	1-332			2025-02-02	387
9dfc	1A	23S rRNA	Thermus thermophilus HB8	all				2025-05-02	2871
9dtr	6	U6 snRNA	Saccharomyces cerevisiae	41-86			1-40, 86-102	2.31	101
9e6q	1	23S rRNA	Pyrobaculum calidifontis JCM 11548	all				1.95	2842
9fhl	2	16S rRNA	Saccharolobus solfataricus P2	889-1353	1-888, 1354-1496			2025-05-02	1397
9g6j	A	18S rRNA	Candida albicans SC5314	1137-1613	1-1136, 1614-1785			2.15	1692
9j1m	A	23S rRNA	Mycobacterium tuberculosis variant bovis BCG str. Pasteur 1173P2	all				2.33	2904
9j1m	a	16S rRNA	Mycobacterium tuberculosis variant bovis BCG str. Pasteur 1173P2	915-1384	1-914, 1385-1526			2.33	1519
9j9h	j	18S rRNA	Plasmodium falciparum 3D7	1249-1923	1-1248, 1924-2090			2.45	1644
9mqt	A	332-MER	Candida albicans	all				2.43	249
8evp	EC	Internal ribosome entry site	Taura syndrome virus	6883-6953	6805-6882			2.38	192
6gyv	A	Lariat-capping ribozyme	Didymium iridis	all				2025-05-02	192
8ova	BE	SrRNA-1	Trypanosoma brucei brucei	all				2.47	188
8ova	BD	5S rRNA	Trypanosoma brucei brucei	all				2.47	119
8ova	BG	SrRNA-2	Trypanosoma brucei brucei	39-128	1-38, 129-183			2.47	183
8ova	BH	SrRNA-4	Trypanosoma brucei brucei	all				2.47	119
6az3	3	rRNA gamma	Leishmania donovani	all				2025-05-02	177
6az3	4	rRNA delta	Leishmania donovani	41-127	1-40, 128-183			2025-05-02	183
6az3	8	5S rRNA	Leishmania donovani	all				2025-05-02	118
9ar4	B	Single guide RNA	Geobacillus thermodenitrificans	16-58	59-146		1-15	2025-02-02	123
9dtr	5	U5 snRNA	Saccharomyces cerevisiae	1-166			167-178	2.31	173
3dil	A	174-MER		all				2025-09-01	173
8a98	3	SR1	Leishmania major strain Friedlin	all				2.46	161
3pdr	X	M-box riboswitch RNA	Bacillus subtilis	all				1.85	161
2r8s	R	P4-P6 RNA ribozyme	Mus musculus	all				1.95	159
2nz4	Q	GlmS ribozyme	Homo sapiens	all				2025-05-02	140
7evo	H	U2 snRNA	Homo sapiens	97-184	19-65		1-18, 66-96	2025-05-02	148
8iyq	O	sgRNA	Chryseobacterium	14-90			1-13, 91-123	2.46	109
2z75	B	glmS ribozyme RNA	Caldanaerobacter subterraneus subsp. tengcongensis MB4	all				2025-07-01	122
8x5v	B	110-MER	Brevibacillus laterosporus	61-110	14-60		1-13	2	106
9e6q	2	5S rRNA	Pyrobaculum calidifontis JCM 11548	all				1.95	129
4v9f	9	5S rRNA	Haloarcula marismortui ATCC 43049	all				2404	122
8ccs	BB	5S rRNA	Saccharomyces cerevisiae	all				1.97	121
9g6j	3	5S rRNA	Candida albicans SC5314	all				2.15	121
7o7y	B7	5S rRNA	Oryctolagus cuniculus	all				2025-02-02	120
9dfc	1B	5S rRNA	Thermus thermophilus HB8	all				2025-05-02	120
7oyb	71	5S rRNA	Danio rerio	all				2025-04-02	120
8glp	L7	5S rRNA	Homo sapiens	all				1.67	120
8rwg	C	5S rRNA	Pseudomonas aeruginosa PAO1	all				2.46	120
7qiw	5	5S rRNA	Solanum lycopersicum	all				2.35	120
8azw	C	5S rRNA	Nicotiana tabacum	all				2.14	119
7oyc	71	5S rRNA	Xenopus laevis	all				2025-04-02	119
9axu	3	5S rRNA	Schizosaccharomyces pombe	all				1.94	119
8q87	B7	5S rRNA	Gallus gallus	all				2025-04-02	119
8pv7	C4	5S rRNA	Thermochaetoides thermophila DSM 1495	all				2025-12-02	119
9j9h	B	5S rRNA	Plasmodium falciparum 3D7	all				2.45	118
4ybb	DB	5S rRNA	Escherichia coli K-12	all				2025-01-02	120
8ovj	8	5S rRNA	Leishmania major strain Friedlin	all				2025-04-02	119
9b1y	U	5S rRNA	Mycolicibacterium smegmatis	all				2.47	118
8fru	3	5S rRNA	Giardia duodenalis assemblage A	all				2.49	117
9j1m	B	5S rRNA	Mycobacterium tuberculosis variant bovis BCG str. Pasteur 1173P2	all				2.33	115
7uw1	B	5S rRNA	Acinetobacter baumannii AB0057	all				2.21	115
8p2g	B	5S rRNA	Staphylococcus aureus subsp. aureus NCTC 8325	all				2025-02-02	113
8a57	B	5S rRNA	Listeria monocytogenes EGD-e	all				2025-03-02	114
8s1p	B	5S rRNA	Bacillus subtilis subsp. subtilis str. 168	all				1.96	112
8qie	5	SR4	Leishmania major strain Friedlin	all				2.43	115
6ck5	A	PRPP riboswitch	Thermoanaerobacter mathranii	all				2.49	108
4wfl	A	107-MER	Bacillus subtilis subsp. subtilis str. 168	all				2.49	105
6dmc	B	ppGpp Riboswitch	Sulfobacillus acidophilus DSM 10332	all				2025-02-02	100

## Sheet: Table S2
PDB entry	Chain	Type (RNA3DB)	Organism	Domain 1	Domain 2	Domain 3	Linker	Resolution (Å)	Length (nt)
2a64	A	ribonuclease P RNA	Bacillus stearothermophilus	all				2025-03-03	298
2qbz	X	M-Box RNA, ykoK riboswitch aptamer	Bacillus subtilis	all				2025-06-02	153
3f2t	X	FMN riboswitch	Fusobacterium nucleatum	all				3	107
3g8s	Q	GLMS ribozyme	Homo sapiens	84-141	1-83			2025-01-03	140
3sux	X	Riboswitch	[Eubacterium] siraeum V10Sc8a	24-62	1-23, 63-101			2025-09-02	100
4p9r	A	189-MER	Didymium iridis	all				2025-07-02	191
4r4p	A	VS ribozyme	Neurospora	717-762	658-716	601-657, 763-785		2025-07-03	185
5f9r	A	116-MER	Streptococcus pyogenes MGAS8232	14-83			1-13, 84-116	2025-04-03	115
5zwm	I	U4 snRNA	Saccharomyces cerevisiae S288C	1-63	90-154		71-79	2025-04-03	110
6jdv	B	sgRNA	synthetic construct	19-77	78-146		1-18	2025-01-03	143
6ke6	3A	U3 snoRNA	Saccharomyces cerevisiae S288C	71-109, 263-267, 304-333			1-70, 110-262, 268-303	2025-04-03	175
6ufh	A	167-MER	Mycobacterium tuberculosis	1-87	88-167			2025-01-03	165
6zj3	LD	LSU rRNA chain 3	Euglena gracilis	all				3.15	110
7am2	1	rRNA	Leishmania tarentolae	all				2025-04-03	797
7lma	B	Telomerase RNA	Tetrahymena thermophila	1-45	57-159		46-56	2025-03-03	156
7pkt	1	L1 rRNA	Chlamydomonas reinhardtii	75-120	1-74, 121-147		150-181	3	162
7sys	z	HCV IRES	Hepatitis C virus (isolate 1)	1-333			334-355	2025-05-03	188
7waz	D	115-MER	Planctomycetota bacterium	1-103			104-122	2025-04-03	115
8dmb	W	omega RNA	Desulfovirgula thermocuniculi	1-250			251-282	2025-01-03	237
8ewc	EC	internal ribosome entry site (IRES)	Taura syndrome virus	6883-6953	6758-6882			2.45	192
8iaz	E	207-MER	Firmicutes bacterium AM43-11BH	all				3	163
8iby	E	5'ORF RNA	Bombyx mori	1-157	166-198		254-269, 305-317	3.47	198
8svf	J	327-MER	synthetic construct	all				2025-02-03	143
8tjx	N	440-MER	Tetrahymena	all				2.44	365
8toc	R	4269-MER	Bacteria abnormis	all				2025-11-03	4269
8uiw	R	yjdF RNA	Ruminococcus gauvreauii	all				2.77	127

## Sheet: Table S3
LNCipedia entry	Model #	Domain 1	Domain 2	Domain 3	Linker	pTM	Length (nt)
aadacl2-as1:1	4	226-370	196-225, 371-400	1-195,401-480		0.09	480
aadacl2-as1:6	1	144-214	1-143, 215-378			0.12	378
aatbc:12	1	all				0.17	1889
aatbc:18	1	all				0.18	2194
aatbc:2	3	all				0.18	2155
acoxl-as1:7	0	all				0.21	3026
actn1-as1:14	0	all				0.24	3647
add3-as1:10	1	52-255	1-51, 256-454		455-472	0.13	472
add3-as1:9	1	328-371	1-138, 264-287	139-263	288-327, 372-388	0.12	388
adgra1-as1:2	2	1-20, 164-349	371-452	350-370, 21-163	453-475	0.1	475
adgrl3-as1:5	4	157-351	1-128		129-156	0.09	351
adora2a-as1:16	1	245-360	1-62, 114-232	63-113	233-244	0.09	360
baalc-as1:14	1	82-130	1-81, 131-273			0.1	273
baalc-as1:17	4	1-140	141-291			0.1	291
dact3-as1:5	4	all				0.11	381
epb41l4a-as1:6	3	1-86	112-279		280-292,87-111	0.14	292
ftx:15	3	48-116, 255-264	1-47,117-254			0.12	264
gas5:37	2	69-196	1-68, 197-242			0.1	242
linc00944:23	2	1-67, 207-315	68-206, 316-366			0.11	366
linc01016:6	2	15-81	205-263	130-204, 264-396	1-14, 82-129	0.09	396
linc01060:1	1	153-263	1-31, 264-382	32-152		0.11	382
linc01060:11	2	192-263	50-109	1-49, 110-191, 264-375		0.12	375
linc01136:5	4	all				0.13	355
linc01405:4	4	97-201	1-30, 274-364	31-96,202-273		0.11	364
linc01624:4	4	300-346	11-92, 198-283	103-187	1-10, 93-102, 188-197	0.09	346
linc02052:20	3	192-300	318-368	1-167	168-191, 301-317	0.1	368
linc02064:9	1	1-78, 246-319	79-245,331-377		320-330	0.1	377
linc02356:10	3	67-268	1-66, 269-348		349-363	0.11	363
linc02453:25	1	255-295	1-54, 181-243	55-180	244-254, 296-309	0.12	309
lnc-c12orf74-5:6	3	all				0.14	247
lnc-c8orf74-1:2	3	1-54, 224-251	55-223			0.11	251
lnc-emp1-1:1	3	40-167	1-39, 168-313			0.09	313
lnc-gnao1-1:4	2	1-268			269-291	0.11	291
lnc-lypla1-1:2	3	281-363	1-280			0.15	363
lnc-nbn-1:4	4	31-153	1-30, 154-383			0.11	383
lnc-nbn-1:8	4	55-204	1-54, 223-284		205-222	0.09	284
lnc-nkx2-3-1:2	0	1-11, 191-367	12-190, 378-392		368-377	0.13	392
lnc-nxpe2-1:1	0	72-245	13-71, 246-301		2025-12-01	0.11	301
lnc-nxpe2-52:3	3	306-384	1-271		272-305	0.1	384
lnc-otulin-3:1	1	all				0.12	393
lnc-pax9-11:6	3	1-108	109-272			0.14	272
lnc-rimbp2-6:1	3	116-182, 330-392	1-67, 183-329		68-115	0.09	392
lnc-sox5-5:32	4	all				0.08	265
lnc-spo11-1:3	2	167-208	1-166, 209-252			0.11	252
lnc-tle3-6:2	3	37-167	1-36, 168-263	264-330	331-343	0.13	343
lnc-tlr5-1:2	0	177-240	1-176, 241-270			0.15	270
lnc-tmem132b-10:3	1	all				0.14	339
lnc-trmt61b-1:2	4	62-115	173-225	1-61, 116-172, 226-243		0.14	243
lnc-vsx1-1:9	3	all				0.1	292
lnc-zfc3h1-8:3	1	66-210	1-65, 211-279			0.09	279
lnc-zkscan1-1:4	3	all				0.1	233
lnc-aadacl2-as1:5	4	15-164	175-278		1-14, 165-174, 279-322	0.09	322
lnc-brinp3-3:1	4	124-227	1-95		228-243, 96-123	0.09	243
mir503hg:10	4	247-332	18-117	1-17, 118-232	232-246	0.1	332
mycnos:1	3	1-359			360-389	0.1	389
pced1b-as1:9	3	83-147	1-82,148-359			0.13	359
pvt1:48	3	1-75, 245-326	186-234	85-185	76-84, 235-244	0.1	326
rasal2-as1:4	0	1-59, 268-300	169-219	60-168, 220-267		0.12	300
rasgrf2-as1:8	1	1-168	180-222		169-179	0.13	222
rb1-dt:22	2	153-220	58-114	1-57, 115-152		0.1	220
rerg-as1:1	4	all				0.11	337
snhg17:22	0	206-261	18-55	1-17, 56-205		0.21	261
tarid:13	4	18-125	1-17, 126-244			0.08	244
tmem132d-as1:25	3	23-203	1-22, 204-293			0.12	293
traf3ip2-as1:11	3	1-113	133-310		114-132, 311-324	0.14	324
zfhx4-as1:4	2	145-196	207-240, 1-144		197-206	0.11	240
zfhx4-as1:5	2	123-179	1-122,180-248			0.14	248
zmiz1-as1:1	3	276-366	1-111	112-275	367-381	0.11	381
zranb2-as2:23	2	171-235	40-170, 236-249		1-39	0.09	249

## Sheet: Table S4
Rfam entry	PDB entry	Chain	Bit-score	E-score	Domain	IoU vs Visual annotation	IoU vs RNA3DClust
RF00001	7qiw	5	131.8	1.5e-31	1-119	0.991667	0.512605
RF02540	7qiw	2	1435.4	0	1-3194	0.93867	0.93286
RF02541	7qiw	2	1175.8	0	1-3177	0.934151	0.928341
RF02543	7qiw	2	3291.2	0	2-3391	0.999677	0.994511
RF00001	8azw	C	131.8	1.5e-31	1-119	1	0.512605
RF02540	8azw	A	1433.2	0	1-3193	0.93836	0.932728
RF02541	8azw	A	1176.8	0	1-3176	0.933041	0.927409
RF02543	8azw	A	3283.9	0	2-3390	0.999687	0.994679
RF00001	7oyb	71	121.5	7.1e-29	1-119	0.991667	0.428571
RF02540	7oyb	51	958.5	9.2e-302	1-3853	0.884462	0.878639
RF02541	7oyb	51	746.8	8.4e-249	1-3841	0.880785	0.874962
RF02543	7oyb	51	2621	0	3-4269	0.999387	0.994787
RF00001	8glp	L7	118.9	3.2e-28	1-119	0.991667	0.428571
RF00001	7o7y	B7	118.9	3.2e-28	1-119	0.991667	0.428571
RF02541	7o7y	B5	639	1.1e-212	1187-4808	0.867163	0.864362
RF02543	7o7y	B5	2498.3	0	3-4808	0.999469	0.995747
RF00001	8q87	B7	116.7	1.2e-27	1-119	1	0.554622
RF02541	8q87	B5	749.5	1.1e-249	1202-4230	0.823804	0.82136
RF02543	8q87	B5	2514.2	0	3-4440	0.99945	0.9956
RF00001	9axu	3	109.5	8.7e-26	1-119	1	0.512605
RF02540	9axu	2	1444.8	0	3-3267	0.928082	0.922478
RF02541	9axu	2	1202.2	0	3-3327	0.946762	0.941158
RF02543	9axu	2	3314.7	0	4-3498	0.999689	0.994706
RF00001	7oyc	71	105.7	8.4e-25	1-119	1	0.512605
RF02540	7oyc	51	1037	0	1-3855	0.928197	0.922342
RF02541	7oyc	51	796.2	2.4e-265	1-3841	0.924191	0.918336
RF02543	7oyc	51	2674.1	0	3-4114	0.999384	0.994758
RF00001	9j9h	B	103.9	2.4e-24	2-119	1	0.423729
RF00001	9dfc	1B	100.7	1.7e-23	3-119	0.975	0.457627
RF02540	9dfc	1A	1924.8	0	6-2897	1	0.978571
RF02541	9dfc	1A	2679.2	0	6-2897	1	0.978571
RF02543	9dfc	1A	1137.4	1e-291	151-2897	0.949643	0.928214
RF00001	8ovj	8	96.6	1.9e-22	5-123	1	0.529412
RF00001	8ova	BD	93.2	1.4e-21	1-119	1	0.512605
RF02540	8ova	BA	433.6	8.8e-136	7-1869	1	0.988778
RF02541	8ova	BA	377	6.4e-125	7-1869	1	0.988778
RF02543	8ova	BA	895.2	3.2e-229	7-1869	1	0.988778
RF00001	6az3	8	91.7	3.4e-21	3-120	1	0.525424
RF02540	6az3	1	448.5	1.7e-140	3-1778	0.997531	0.987037
RF02541	6az3	1	386.8	3.4e-128	3-1780	0.998765	0.988272
RF02543	6az3	1	909.1	8.7e-233	3-1780	0.998765	0.988272
RF00001	8ccs	BB	88.8	2e-20	1-121	1	1
RF02540	8ccs	AA	1498	0	3-3255	0.956426	0.950784
RF02541	8ccs	AA	1242.6	0	3-3167	0.92884	0.923197
RF02543	8ccs	AA	3377.7	0	4-3396	0.999687	0.994669
RF00001	8pv7	C4	87.6	4e-20	1-119	1	0.529412
RF02540	8pv7	C1	1530.7	0	1-3158	0.94152	0.934698
RF02541	8pv7	C1	1258.3	0	1-3151	0.939246	0.932424
RF02543	8pv7	C1	3376.8	0	5-3338	0.9987	0.99447
RF00001	8rwg	C	86.6	7e-20	3-118	0.966667	0.533898
RF02540	8rwg	A	1882.2	0	1-2889	1	0.98467
RF02541	8rwg	A	2912.2	0	1-2889	1	0.98467
RF02543	8rwg	A	1252.7	0	159-2877	0.939394	0.939971
RF00001	7uw1	B	83.5	4.6e-19	1-115	1	0.547826
RF00001	9g6j	3	78.2	1e-17	1-121	1	0.512397
RF00001	8fru	3	77.7	1.4e-17	2-117	0.991453	0.529915
RF02540	8fru	1	876.1	1e-275	1-2578	0.957272	0.97496
RF02541	8fru	1	614.7	1.5e-204	1-2578	0.957272	0.97496
RF02543	8fru	1	1306.7	0	24-2562	0.941984	0.977578
RF00001	9j1m	B	77.4	1.7e-17	2-114	0.982609	0.552632
RF02540	9j1m	A	1845	0	5-3132	1	0.991047
RF02541	9j1m	A	2741.4	0	5-3132	1	0.991047
RF02543	9j1m	A	1201.8	0	162-3127	0.944215	0.9386
RF00001	4ybb	DB	77.2	2e-17	3-118	0.966667	0.533898
RF02540	4ybb	DA	1841.1	0	1-2903	1	0.985157
RF02541	4ybb	DA	2879.8	0	1-2903	1	0.985157
RF02543	4ybb	DA	1259	0	160-2893	0.941664	0.94089
RF00001	9b1y	U	77	2.2e-17	3-116	0.966102	0.966102
RF02540	9b1y	Y	1762.9	0	2-3120	1	0.990783
RF02541	9b1y	Y	2636	0	2-3120	1	0.990783
RF02543	9b1y	Y	1159.3	2.3e-297	159-3113	0.946017	0.941274
RF00001	9e6q	2	76.7	2.6e-17	6-126	0.937984	0.412698
RF02540	9e6q	1	2738.7	0	1-3022	0.999296	0.991901
RF02541	9e6q	1	1785.4	0	1-3023	0.999648	0.991552
RF02543	9e6q	1	1467.8	0	141-3019	0.94898	0.943602
RF00001	8s1p	B	75.9	4.3e-17	3-113	0.991071	0.504505
RF02540	8s1p	A	1983.4	0	3-2925	1	0.982727
RF02541	8s1p	A	2998.8	0	3-2925	1	0.982727
RF02543	8s1p	A	1271.2	0	162-2917	0.938626	0.939889
RF00001	4v9f	9	75.2	6.5e-17	1-121	0.991803	0.52459
RF02540	4v9f	0	2725.8	0	8-2917	0.997507	1
RF02541	4v9f	0	1732.4	0	8-2917	0.997507	1
RF02543	4v9f	0	1458.8	0	132-2915	0.954027	0.955128
RF00001	8a57	B	73.3	2e-16	2-114	0.991228	0.575221
RF02540	8a57	A	1936.5	0	3-2930	1	0.986245
RF02541	8a57	A	2933.8	0	3-2930	1	0.986245
RF02543	8a57	A	1238.7	0	162-2921	0.942228	0.941156
RF00001	7p7q	B	72	4.3e-16	2-114	0.991228	0.5
RF02540	7p7q	A	1954	0	4-2910	0.999655	0.986897
RF02541	7p7q	A	2933.2	0	3-2910	1	0.986556
RF02543	7p7q	A	1250.7	0	162-2902	0.942434	0.941034
RF00001	8p2g	B	63.5	6.8e-14	2-113	0.99115	0.5625
RF02540	8p2g	A	1976.7	0	3-2920	1	0.986287
RF02541	8p2g	A	2969.8	0	3-2920	1	0.986287
RF02543	8p2g	A	1318	0	164-2912	0.940577	0.939137
RF02540	7pzy	1	1466.2	0	3-3242	0.962917	0.957619
RF02541	7pzy	1	1228.3	0	3-3138	0.930508	0.92521
RF02543	7pzy	1	3352.2	0	3-3361	1	0.994702
RF02543	8qyx	A2	2359	0	3-5069	0.999191	0.995412
RF02540	8qie	2	531.5	9.9e-167	3-1449	0.803264	0.967362
RF02543	8qie	2	1024.3	1.6e-262	3-1439	0.810613	0.976212
RF02540	8qie	1	451.3	2.3e-141	3-1780	1	0.988827
RF02541	8qie	1	391.5	8.7e-130	3-1780	1	0.988827
RF02543	8qie	1	914	4.7e-234	3-1780	1	0.988827
RF02540	9buq	AA	1167.4	0	10-3558	0.936423	0.932978
RF02541	9buq	AA	990.3	0	10-3553	0.935797	0.932352
RF02543	9buq	AA	2676.6	0	12-3786	0.999374	0.99718
RF00028	9cbx	N	115.6	2.6e-31	52-333	0.900641	0.912621
RF00028	9mqt	A	84.6	2.2e-22	-7-280	0.826613	0.851406
RF00168	3dil	A	103.1	1.5e-28	4-173	0.982659	0.491329
RF00177	8r6f	A	513.8	8.4e-165	1-1809	0.998217	0.511607
RF01959	8r6f	A	611.8	1.8e-181	1-1809	0.998217	0.511607
RF01960	8r6f	A	1751.3	0	1-1810	0.999109	0.511151
RF02542	8r6f	A	844.3	7.9e-259	1-1810	0.999109	0.511151
RF00234	2nz4	Q	88	1.9e-22	13-141	1	0.542636
RF00234	2z75	B	76	3.8e-19	23-145	1	0.45082
RF00380	3pdr	X	139.6	1.9e-33	16-173	0.981366	0.670807
RF01854	4wfl	A	90.4	4.4e-16	5-107	0.980952	0.980952
RF02541	7qi4	A	373.4	1e-123	1671-3124	0.931322	0.939767
RF02540	7uvz	A	1858.1	0	9-2898	1	0.984982
RF02541	7uvz	A	2884.6	0	9-2898	1	0.984982
RF02543	7uvz	A	1260.8	0	167-2888	0.938462	0.937638

## Sheet: Table S5
Rfam entry	PDB entry	Chain	Bit-score	E-score	Domain	IoU vs Visual annotation	IoU vs RNA3DClust
RF00011	2a64	A	326.8	8.6e-99	8-404	0.9	0.8
RF00050	3f2t	X	103.6	3.2e-27	3-110	1	0.6
RF00061	7sys	z	245.6	1.8e-74	120-323	0.9	0.6
RF00380	2qbz	X	139.6	1.2e-34	16-173	1	0.8
RF01344	6jdv	B	46.8	4.2e-11	25-76	0.9	0.7
RF01764	8uiw	R	68.4	1.7e-15	2-128	1	1

## Sheet: Table S6
PDB entry	Chain	Structural Domain Boundaries				Cluster Boundaries				Correct number of domains	NDO	DBD	CSD	Max iter.
		Domain1	Domain2	Domain3	Outlier	Cluster1	Cluster2	Cluster3	Outlier
7O7Y	A2	1-1206, 1693-1870	1207-1692			1-1201, 1705-1870	1202-1704			1	0.981	0.575	0.894	53
9DTR	5	1-166			167-178	12-149			1-11, 150-178	1	0.767	1	1	24
8VTW	1a	1-918, 1405-1533	919-1404			1-917, 1437-1532	918-1436			1	0.956	0.475	0.916	50
4YBB	AA	1-920, 1401-1534	921-1400			1-918, 1405-1534	919-1404			1	0.992	0.85	0.9	48
8TJX	N	101-182	183-251	1-100, 252-384		1-384				0	0.597	0	0	37
7PZY	4	102-140	31-101		140-158, 1-30	1-113			114-158	0	0.394	0	0	22
8AZW	B	103-144	35-102		1-34, 145-163	1-125			126-163	0	0.377	0	0	19
8OVA	BC	104-150	36-103		1-35, 151-171	1-140			141-171	0	0.37	0	0.738	19
8QIE	7	104-150	36-103		1-35, 151-169	1-140			141-170	0	0.408	0	0.706	19
8CCS	CC	106-139	35-105		1-34, 140-158	1-129			130-158	0	0.467	0	0	23
8RDU	1	109-183	56-108,184-256		1-55	112-177	55-111, 178-246		1-54, 247-256	1	0.833	0.637	0.85	32
7O7Y	B8	112-137	35-111		1-34, 138-156	1-128			129-156	0	0.539	0	0	17
9G6J	A	1137-1613	1-1136, 1614-1785			1-548, 581-1126, 1662-1749	549-580, 1127-1661, 1750-1785			1	0.851	0.1	0.404	45
7QIZ	S2	1148-1635	1-1147, 1636-1808			1-1145, 1676-1808	1146-1675			1	0.947	0.45	0.876	48
8B2L	h1	1148-1635	1-1147,1636-1808			1-1144, 1652-1808	1145-1651			1	0.977	0.525	0.914	47
8T2Y	B5	1152-1627	1-1151, 1628-1799			1-1142, 1641-1799	1143-1640			1	0.975	0.45	0.725	60
9AXV	AA	1163-1688	1-1162, 1689-1842			1-1157, 1685-1842	1158-1684			1	0.989	0.775	0.959	48
8Q87	A2	1164-1645	1-1163, 1646-1823			1-1156, 1663-1823	1157-1662			1	0.972	0.4	0.867	52
7OYC	22	1164-1649	1-1163, 1650-1826			1-1161, 1690-1780	1162-1689, 1781-1826			1	0.882	0.3	0.805	42
7QI4	AA	1173-1477	1-1172, 1478-1602			1-1173, 1487-1602	1174-1486			1	0.979	0.75	0.833	42
8GLP	S2	1205-1692	1-1204, 1693-1869			1-1200, 1704-1869	1201-1703			1	0.982	0.625	0.893	45
9J9H	j	1249-1923	1-1248, 1924-2090			1-1243, 1938-2090	1244-1937			1	0.977	0.525	0.953	41
7OYB	22	1270-1757	1-1269, 1758-1939			1-1265, 1803-1939	1266-1802			1	0.935	0.4	0.9	47
8IYQ	O	14-90			1-13, 91-123	19-123			1-18	1	0.619	1	1	20
8OVA	BB	1464-1536	1071-1249	20-1070, 1250-1447	1448-1463, 1-19	39-1445			1-38, 1446-1536	0	0.705	0	0.556	31
8QIE	2	1470-1526	1052-1240	18-1051, 1241-1430	1-17, 1431-1469	20-1430			1-19, 1431-1526	0	0.783	0	0.662	28
8QIE	S1	1501-2048	1-1500, 2049-2203			1-1494, 2061-2203	1495-2060			1	0.98	0.55	0.965	64
8OVA	AA	1548-2124	1-1547, 2125-2279			1-2279				0	0.725	0	0.81	55
7C79	A	158-223	1-77	78-157,224-335		101-335	1-100			0	0.662	0	0.17	29
9AR4	B	16-58	59-146		1-15	85-146	15-84		1-14	1	0.555	0.5	0.694	19
8FRU	4	33-124			1-32, 125-141	1-110	111-141			0	0.582	0	0.113	17
9BUQ	AC	33-148			1-32, 149-157	1-136			137-157	1	0.698	1	1	19
6AZ3	7	33-149			1-32, 150-169	1-142			143-169	1	0.765	1	1	16
9CBX	N	333-408	1-332			36-344			1-35, 345-408	0	0.667	0	0.175	25
8PV7	C2	34-105	106-140		1-33, 141-156	1-113			114-156	0	0.393	0	0	19
8Q87	B8	34-105	106-140		1-33, 141-157	1-111			112-157	0	0.383	0	0.013	19
8QYX	C2	34-105	106-140		1-33, 141-156	1-111			112-156	0	0.383	0	0.013	18
7OYB	81	35-139			1-34, 140-158	1-113			114-158	1	0.454	1	0.667	17
7OYC	81	35-139			1-34, 140-158	1-111			112-156	1	0.464	1	0.667	20
8OVA	BG	39-128	1-38, 129-183			1-59	60-153		154-183	1	0.251	0	0.158	33
7QIW	8	40-110	111-146		1-39, 147-164	1-139			140-164	0	0.471	0	0.567	18
8QIE	4	41-127	1-40,128-184			54-144	1-53, 145-184			1	0.674	0.25	0.5	31
6AZ3	4	41-127	1-40, 128-183			1-60	61-183			1	0.257	0	0.167	26
9DTR	6	41-86			1-40, 86-102	37-102	1-36			0	0.378	0	0.3	14
9AXU	4	43-112	113-149		1-42,150-165	1-137			138-165	0	0.439	0	0	22
8X5V	B	61-110	14-60		1-13	56-100	1-55		101-110	1	0.747	0.375	0.658	21
8EVP	EC	6883-6953	6805-6882			1-6879	6880-6953			1	0.824	0.425	0.744	25
9FHL	2	889-1353	1-888, 1354-1496			1-462, 498-689, 822-876	463-497, 757-821, 877-1496		690-756	1	0.673	0.067	0.888	48
7ZHG	2	900-1363	1-899, 1364-1509			1-890, 1377-1509	891-1376			1	0.972	0.45	0.985	42
9B1Y	A	905-1372	1-904, 1373-1517			1-900, 1387-1517	901-1386			1	0.976	0.55	0.7	57
9J1M	a	915-1384	1-914, 1385-1526			1-910	911-1526			1	0.808	0.4	0.3	56
8RWG	B	920-1383	1-919, 1384-1527			1-912, 1424-1527	913-1423			1	0.938	0.325	0.275	48
7UW1	a	920-1388	1-919, 1389-1530			1-915, 1429-1530	916-1428			1	0.942	0.4	0.3	45
8P2G	a	931-1400	1-930, 1401-1552			1-928, 1405-1506	929-1404, 1507-1536		1537-1552	1	0.937	0.425	0.633	46
8QCQ	a	932-1400	1-931, 1401-1540			1-927, 1418-1540	928-1417			1	0.973	0.475	0.65	41
7P7Q	a	953-1451	1-952, 1452-1567			1-944, 1435-1567	945-1434			1	0.967	0.375	0.75	57
7EVO	H	97-184	19-65		1-18, 66-96	117-184	1-82		83-116	1	0.741	0.5	0.4	20
8OM4	r	993-1458	1-992,1459-1627		1628-1649	1-994, 1456-1628	995-1455		1629-1649	1	0.993	0.917	0.982	52
4V9F	0	all				1-2917				1	1	1	1	42
4YBB	DA	all				12-2871			1-11, 2872-2903	1	0.978	1	1	39
6AZ3	1	all				20-1782			1-19	1	0.984	1	1	36
7O7Y	B5	all				19-4808			1-18	1	0.993	1	1	27
7OYB	51	all				20-4269			1-19	1	0.991	1	1	35
7OYC	51	all				20-4114			1-19	1	0.991	1	1	31
7P7Q	A	all				13-2881			1-12, 2882-2910	1	0.98	1	1	37
7P7Q	B	all				1-57	58-115			0	0.509	0	0	16
7PZY	1	all				20-3361			1-19	1	0.992	1	1	30
7QI4	A	all				1-3217			3218-3231	1	0.987	1	1	33
7QIW	2	all				19-3391			1-18	1	0.991	1	1	38
7UVZ	A	all				19-2867			1-18, 2868-2898	1	0.977	1	1	48
8A57	A	all				13-2900			1-12, 2901-2930	1	0.979	1	1	43
8AZW	A	all				19-3390			1-18	1	0.992	1	1	30
8CCS	AA	all				21-3396			1-20	1	0.992	1	1	30
8FRU	1	all				29-2612			1-28, 2613-2687	1	0.939	1	1	37
8OVA	BA	all				25-1869			1-24	1	0.983	1	1	38
8P2G	A	all				13-2891			1-12, 2892-2920	1	0.979	1	1	45
8PV7	C1	all				22-3338			1-21	1	0.99	1	1	45
8Q87	B5	all				19-4440			1-18	1	0.993	1	1	26
8QIE	1	all				21-1780			1-20	1	0.983	1	1	39
8QYX	A2	all				19-5418			1-18	1	0.993	1	1	28
8R6F	A	all				1-556, 750-811, 1685-1737	557-640, 812-1665, 1738-1811		641-749, 1666-1684	0	0.494	0	0.951	58
8RWG	A	all				12-2857			1-11, 2858-2889	1	0.977	1	1	44
8S1P	A	all				21-2896			1-20, 2897-2925	1	0.974	1	1	46
9AXU	2	all				21-3498			1-20	1	0.992	1	1	31
9B1Y	Y	all				1-3092			3093-3120	1	0.986	1	1	33
9BUQ	AA	all				21-3786			1-20	1	0.995	1	1	36
9C6J	A	all				1-356			357-388	1	0.868	0	0.667	30
9DFC	1A	all				1-2836			2837-2897	1	0.969	0	0.97	39
9E6Q	1	all				1-2999			3000-3024	1	0.987	1	1	42
9J1M	A	all				1-3106			3107-3132	1	0.987	1	1	34
9MQT	A	all				1-316				1	0.983	1	1	33
6GYV	A	all				11-175			1-10, 176-190	1	0.805	1	1	34
8OVA	BE	all				13-194			1-12, 195-216	1	0.737	1	1	19
8OVA	BD	all				1-61	73-119		62-72	0	0.466	0	0	20
8OVA	BH	all				15-68	69-117		1-14, 118-135	0	0.256	0	0.9	16
6AZ3	3	all				104-192	50-103		1-49, 193-213	0	0.226	0	0.964	24
6AZ3	8	all				1-64	65-120			0	0.525	0	0	16
3DIL	A	all				89-161	1-88		162-173	0	0.474	0	0	29
8A98	3	all				1-187			188-214	1	0.748	1	1	21
3PDR	X	all				64-113	1-63, 114-175			0	0.689	0	0	28
2R8S	R	all				114-247			1-113, 248-261	1	0.755	1	1	22
2NZ4	Q	all				72-141	37-71	1-36		0	0.5	0	0	16
2Z75	B	all				44-99	100-145		1-43	0	0.365	0	0.333	15
9E6Q	2	all				1-57	80-129		58-79	0	0.357	0	0	22
4V9F	9	all				1-57	58-122			0	0.533	0	0	18
8CCS	BB	all				1-121				1	1	1	1	18
9G6J	3	all				1-62	63-121			0	0.512	0	0	18
7O7Y	B7	all				1-51	73-120		52-72	0	0.338	0	0	20
9DFC	1B	all				13-65	66-120		1-12	0	0.408	0	0	17
7OYB	71	all				1-51	73-120		52-72	0	0.338	0	0	20
8GLP	L7	all				1-51	73-120		52-72	0	0.338	0	0	21
8RWG	C	all				1-65	66-120			0	0.542	0	0	16
7QIW	5	all				1-61	73-120		62-72	0	0.463	0	0	20
8AZW	C	all				1-61	73-119		62-72	0	0.466	0	0	19
7OYC	71	all				1-61	73-119		62-72	0	0.466	0	0	21
9AXU	3	all				1-61	73-119		62-72	0	0.466	0	0	21
8Q87	B7	all				1-66	67-106		107-119	0	0.5	0	0	20
8PV7	C4	all				1-63	64-119			0	0.529	0	0	15
9J9H	B	all				1-51	73-119		52-72	0	0.335	0	0	23
4YBB	DB	all				1-65	66-120			0	0.542	0	0	21
8OVJ	8	all				1-67	68-123			0	0.529	0	0	20
9B1Y	U	all				1-118				1	1	1	1	19
8FRU	3	all				1-63	64-117			0	0.538	0	0	18
9J1M	B	all				1-64	65-115			0	0.557	0	0	18
7UW1	B	all				1-52	53-115			0	0.548	0	0	19
8P2G	B	all				1-64	65-114			0	0.558	0	0	19
8A57	B	all				1-66	67-115			0	0.57	0	0	16
8S1P	B	all				1-58	59-114			0	0.5	0	0	15
8QIE	5	all				1-134				1	1	1	1	22
6CK5	A	all				18-86			1-17, 87-110	1	0.417	1	1	20
4WFL	A	all				1-108				1	1	1	1	19
6DMC	B	all				1-43	44-101			0	0.58	0	0	18

## Sheet: Table S7
PDB entry	Chain	Structural Domain Boundaries				Cluster Boundaries				Correct number of domains	NDO	DBD	CSD	Max iter.
		Domain1	Domain2	Domain3	Outlier	Cluster1	Cluster2	Cluster3	Outlier
2a64	A	all				23-338			1-22, 339-414	1	0.607	1	0.833	35
2qbz	X	all				1-144			145-175	1	0.696	1	1	26
3f2t	X	all				43-111			1-42	1	0.425	1	1	20
3g8s	Q	84-141	1-83			73-141	37-72	1-36		0	0.593	0.225	0.283	21
3sux	X	24-62	1-23, 63-101			1-53	54-100			1	0.36	0.275	0.408	17
4p9r	A	all				11-561			1-10, 562-576	1	0.804	1	1	29
4r4p	A	717-762	658-716	601-657, 763-785		646-785	1-645			0	0.373	0.133	0.175	18
5f9r	A	14-83			1-13, 84-116	12-116			1-11	1	0.75	1	1	23
5zwm	I	1-63	90-154		71-79	1-71	72-154			1	0.95	0.567	0.6	12
6jdv	B	19-77	78-146		1-18	88-146	16-87		1-15	1	0.828	0.75	0.833	15
6ke6	3A	71-109, 263-267, 304-333			1-70, 110-262, 268-303	48-117	118-333	1-47		0	-0.225	0	0.347	19
6ufh	A	1-87	88-167			1-86	87-166			1	0.988	0.95	0.975	24
6zj3	LD	all				673-760			1-672	1	0.686	1	1	15
7am2	1	all				1-383, 505-1158	384-488		489-504, 1159-1178	0	0.823	0	0.613	34
7lma	B	1-45	57-159		46-56	65-159	1-64			1	0.852	0.6	0.8	15
7pkt	1	75-120	1-74, 121-147		150-181	1-111	112-181			1	0.246	0.183	0.637	31
7sys	z	1-333			334-355	267-310	1-266		311-356	0	0.524	0	0.333	18
7waz	D	1-103			104-122	1-122				1	0.901	1	1	19
8dmb	W	1-250			251-282	21-282			1-20	1	0.8	0	0.8	27
8ewc	EC	6883-6953	6758-6882			6758-6882	6883-6953			1	1	1	1	21
8iaz	E	all				37-202			1-36	1	0.862	1	1	32
8iby	E	1-157	166-198		254-269, 305-317	1-143	144-317			1	0.744	0	0.33	20
8svf	J	all				1-177				1	1	1	1	14
8tjx	N	all				1-384				1	1	1	1	37
8toc	R	all				452-647, 683-2475, 2546-2768, 3869-3969	1-408, 648-682, 2508-2545, 2769-3868, 3970-4269		409-451, 2476-2507	0	0.533	0	0	141
8uiw	R	all				1-128				1	1	1	1	19

## Sheet: Table S8
LNCipedia entry	Model #	Structural Domain Boundaries				Cluster Boundaries						Correct number of domains	NDO	DBD	CSD	Max iter.
		Domain1	Domain2	Domain3	Outlier	Cluster1	Cluster2	Cluster3	Cluster4	Cluster5	Outlier
aadacl2-as1:1	4	226-370	196-225, 371-400	1-195,401-480		35-195, 406-480	196-276	277-405			1-34	1	0.579	0.438	0.375	41
aadacl2-as1:6	1	144-214	1-143, 215-378			105-253	55-104, 254-342	1-54, 343-378				0	0.368	0	0	24
aatbc:12	1	all				1-1876					1877-1889	1	0.99	1	1	107
aatbc:18	1	all				1-2194						1	1	1	1	63
aatbc:2	3	all				28-158, 378-902, 958-1166, 1212-1374	199-377, 903-957, 1167-1211, 1393-2127				1-27, 159-198, 1375-1392, 2128-2155	0	0.451	0	0	100
acoxl-as1:7	0	all				1-140, 229-300, 479-523, 621-703, 844-944, 1198-1332, 1677-2350, 2648-2870	141-228, 337-478, 524-620, 704-811, 1044-1146, 1333-1658, 2427-2602, 2871-2964				301-336, 812-843, 945-1043, 1147-1197, 1659-1676, 2351-2426, 2603-2647, 2965-3026	0	0.418	0	0	135
actn1-as1:14	0	all				1-3647						1	1	1	1	45
add3-as1:10	1	52-255	1-51, 256-454		455-472	1-108, 213-455	109-184				185-212, 456-472	1	0.519	0.25	0	33
add3-as1:9	1	328-371	1-138, 264-287	139-263	288-327, 372-388	1-153, 246-283	154-245	314-388			284-313	1	0.736	0.537	0.537	43
adgra1-as1:2	2	1-20, 164-349	371-452	350-370, 21-163	453-475	55-122, 343-449	1-35, 149-342				36-54, 123-148, 450-475	0	0.502	0.333	0.325	33
adgrl3-as1:5	4	157-351	1-128		129-156	32-129	212-339	1-31	168-211		130-167, 340-351	0	0.659	0.29	0.05	29
adora2a-as1:16	1	245-360	1-62, 114-232	63-113	233-244	1-56, 203-360	57-154	155-202				1	0.328	0.233	0.275	32
baalc-as1:14	1	82-130	1-81, 131-273			59-219	1-58, 220-273					1	0.41	0	0.142	33
baalc-as1:17	4	1-140	141-291			174-256	11-46, 112-173	47-98			1-10, 99-111, 257-291	0	0.296	0	0.044	25
dact3-as1:5	4	all				59-140, 275-360	1-58	211-274	141-210		361-381	0	0.413	0	0	33
epb41l4a-as1:6	3	1-86	112-279		280-292,87-111	125-274	1-111				112-124, 275-292	1	0.844	0.7	0.838	31
ftx:15	3	48-116, 255-264	1-47,117-254			25-139	140-264				1-24	1	0.439	0	0.044	28
gas5:37	2	69-196	1-68, 197-242			1-78, 164-242	113-163	79-112				0	0.504	0.167	0.231	19
linc00944:23	2	1-67, 207-315	68-206, 316-366			18-93, 170-366	94-169				1-17	1	0.411	0	0.087	51
linc01016:6	2	15-81	205-263	130-204, 264-396	1-14, 82-129	170-313	125-169, 314-396	1-87	88-124			0	0.476	0.5	0.1	36
linc01060:1	1	153-263	1-31, 264-382	32-152		1-58, 129-275	276-382	59-128				1	0.508	0.133	0.281	52
linc01060:11	2	192-263	50-109	1-49, 110-191, 264-375		160-329	1-159	330-375				1	0.264	0	0	33
linc01136:5	4	all				33-67, 205-290	1-32, 291-355	109-204	68-108			0	0.341	0	0	29
linc01405:4	4	97-201	1-30, 274-364	31-96,202-273		1-260	261-364					0	0.475	0.087	0.135	32
linc01624:4	4	300-346	11-92, 198-283	103-187	1-10, 93-102, 188-197	21-91, 214-346	184-213	92-183			1-20	1	0.647	0.613	0.338	23
linc02052:20	3	192-300	318-368	1-167	168-191, 301-317	1-158	191-279	280-313	314-368	159-190		0	0.846	0.637	0.425	20
linc02064:9	1	1-78, 246-319	79-245,331-377		320-330	284-377	21-118, 206-283	119-205			1-20	0	0.141	0	0.025	35
linc02356:10	3	67-268	1-66, 269-348		349-363	33-112, 240-309	113-239				1-32, 310-363	1	0.263	0	0.092	47
linc02453:25	1	255-295	1-54, 181-243	55-180	244-254, 296-309	37-200	201-292	1-36			293-309	1	0.437	0.237	0.15	36
lnc-c12orf74-5:6	3	all				1-30, 189-247	31-178				179-188	0	0.579	0	0	30
lnc-c8orf74-1:2	3	1-54, 224-251	55-223			1-107, 217-237	144-206				108-143, 207-216, 238-251	1	0.163	0.22	0.275	41
lnc-emp1-1:1	3	40-167	1-39, 168-313			286-307	1-75, 196-264	76-171			172-195, 265-285, 308-313	0	0.43	0.133	0.075	36
lnc-gnao1-1:4	2	1-268			269-291	1-44, 138-207	55-105				45-54, 106-137, 208-291	0	0.233	0	0	57
lnc-lypla1-1:2	3	281-363	1-280			1-114, 163-276	115-162, 277-363					1	0.713	0.267	0.225	43
lnc-nbn-1:4	4	31-153	1-30, 154-383			81-157, 313-383	158-228	229-312			1-80	0	0.115	0.2	0.037	32
lnc-nbn-1:8	4	55-204	1-54, 223-284		205-222	50-98, 196-272	12-49	99-195			1-11, 273-284	0	0.295	0.26	0.412	36
lnc-nkx2-3-1:2	0	1-11, 191-367	12-190, 378-392		368-377	119-230, 329-370	1-90, 266-328	231-265			91-118, 371-392	0	-0.029	0.167	0.005	44
lnc-nxpe2-1:1	0	72-245	13-71, 246-301		1-12	75-191	192-301	14-74			1-13	0	0.407	0.6	0.308	34
lnc-nxpe2-52:3	3	306-384	1-271		272-305	1-89, 169-279	90-168	295-373			280-294, 374-384	0	0.7	0.4	0.2	38
lnc-otulin-3:1	1	all				151-228	60-133, 259-377	1-59	229-258		134-150, 378-393	0	0.449	0	0	31
lnc-pax9-11:6	3	1-108	109-272			35-140	141-173	174-272			1-34	0	0.456	0	0.067	36
lnc-rimbp2-6:1	3	116-182, 330-392	1-67, 183-329		68-115	223-347	1-65, 160-222	66-159	348-392			0	0.247	0.25	0.375	33
lnc-sox5-5:32	4	all				221-265	1-171	172-220				0	0.645	0	0	21
lnc-spo11-1:3	2	167-208	1-166, 209-252			1-97, 205-252	98-204					1	0.544	0.4	0.3	31
lnc-tle3-6:2	3	37-167	1-36, 168-263	264-330	331-343	31-244	1-30, 245-343					0	0.432	0.188	0.344	25
lnc-tlr5-1:2	0	177-240	1-176, 241-270			117-270	1-91				92-116	1	0.291	0	0	30
lnc-tmem132b-10:3	1	all				1-93	94-124, 233-339	125-232				0	0.407	0	0	30
lnc-trmt61b-1:2	4	62-115	173-225	1-61, 116-172, 226-243		1-49, 165-243	130-164	50-129				1	0.424	0.325	0.37	26
lnc-vsx1-1:9	3	all				1-55, 259-292	73-105, 213-258	125-193			56-72, 106-124, 194-212	0	0.211	0	0	25
lnc-zfc3h1-8:3	1	66-210	1-65, 211-279			1-92, 182-235	254-277	93-165			166-181, 236-253, 278-279	0	0.319	0	0.175	37
lnc-zkscan1-1:4	3	all				38-112	113-183	1-37, 184-233				0	0.373	0	0	22
lnc-aadacl2-as1:5	4	15-164	175-278		1-14, 165-174, 279-322	167-286	14-166	287-322			1-13	0	0.892	1	0.508	37
lnc-brinp3-3:1	4	124-227	1-95		228-243, 96-123	23-72, 159-193	73-158, 211-236				1-22, 194-210, 237-243	1	0.03	0.192	0	30
mir503hg:10	4	247-332	18-117	1-17, 118-232	232-246	6-28, 209-257	50-191	258-332			1-5, 29-49, 192-208	1	0.309	0.217	0.331	27
mycnos:1	3	1-359			360-389	16-64, 105-337	65-104	338-389			1-15	0	0.723	0	0	27
pced1b-as1:9	3	83-147	1-82,148-359			219-359	96-218	1-69			70-95	0	0.357	0.233	0.225	26
pvt1:48	3	1-75, 245-326	186-234	85-185	76-84, 235-244	76-244	1-38, 281-316	39-75, 245-280			317-326	1	0.523	0.4	0.045	35
rasal2-as1:4	0	1-59, 268-300	169-219	60-168, 220-267		117-229	230-300	1-92			93-116	1	0.143	0.125	0.045	27
rasgrf2-as1:8	1	1-168	180-222		169-179	155-222	39-116	1-38	117-154			0	0.481	0.1	0.163	19
rb1-dt:22	2	153-220	58-114	1-57, 115-152		1-114	115-220					0	0.395	0.333	0.013	33
rerg-as1:1	4	all				66-122	123-223	241-337	1-65		224-240	0	0.274	0	0	24
snhg17:22	0	206-261	18-55	1-17, 56-205		117-261	1-116					0	0.341	0	0	26
tarid:13	4	18-125	1-17, 126-244			113-224	40-96				1-39, 97-112, 225-244	1	0.432	0.087	0.308	54
tmem132d-as1:25	3	23-203	1-22, 204-293			13-57, 159-254	58-158				1-12, 255-293	1	0.258	0.125	0.042	18
traf3ip2-as1:11	3	1-113	133-310		114-132, 311-324	1-103, 178-231	232-261	104-177, 262-309			310-324	0	0.419	0.29	0.15	41
zfhx4-as1:4	2	145-196	207-240, 1-144		197-206	171-240	1-52	53-129	130-170			0	0.248	0.083	0.087	29
zfhx4-as1:5	2	123-179	1-122,180-248			1-61, 177-248	86-116	128-176			62-85, 117-127	0	0.639	0.46	0.45	22
zmiz1-as1:1	3	276-366	1-111	112-275	367-381	11-95, 265-356	96-264				1-10, 357-381	0	0.549	0.287	0.55	38
zranb2-as2:23	2	171-235	40-170, 236-249		1-39	19-62	162-249	63-161			1-18	0	0.621	0.517	0.208	23

## Sheet: Table S9
PDB entry	Chain	Cluster 1	Cluster 2	Cluster 3	Outlier	Correct number of domains	NDO	DBD	CSD	Max iter.
4V9F	0	1-2895			2896-2917	1	0.992	1	1	42
4YBB	DA	12-2871			1-11, 2872-2903	1	0.978	1	1	38
4YBB	AA	1-918, 1438-1534	919-1437			1	0.949	0.45	0.35	44
6AZ3	1	21-1782			1-20	1	0.983	1	1	36
6AZ3	7	1-143			144-169	1	0.779	1	1	16
7C79	A	101-335	1-100			0	0.662	0	0.17	25
7O7Y	B5	19-4808			1-18	1	0.993	1	1	25
7O7Y	B8	1-111			112-156	0	0.456	0.333	0.075	16
7O7Y	A2	1-1200, 1711-1870	1201-1710			1	0.973	0.4	0.85	47
7OYB	81	1-113			114-158	1	0.454	1	0.667	18
7OYB	51	20-4269			1-19	1	0.991	1	1	29
7OYB	22	1-1266, 1804-1939	1267-1803			1	0.935	0.425	0.902	44
7OYC	51	20-4114			1-19	1	0.991	1	1	30
7OYC	81	1-129			130-156	1	0.667	1	1	20
7OYC	22	1-1161, 1697-1826	1162-1696			1	0.934	0.45	0.895	46
7P7Q	A	13-2881			1-12, 2882-2910	1	0.98	1	1	40
7P7Q	a	1-944, 1463-1567	945-1462			1	0.975	0.525	0.81	51
7P7Q	B	1-63	64-115			0	0.544	0	0	20
7PZY	1	20-3361			1-19	1	0.992	1	1	34
7PZY	4	51-130	1-50		131-158	1	0.289	0.183	0	19
7QI4	A	1-3218			3219-3231	1	0.987	1	1	48
7QI4	AA	1-1180, 1486-1602	1181-1485			1	0.966	0.6	0.733	45
7QIW	2	19-3391			1-18	1	0.991	1	1	30
7QIW	8	1-137			138-164	0	0.462	0.183	0.583	15
7QIZ	S2	1-1146, 1647-1808	1147-1646			1	0.985	0.7	0.965	45
7UVZ	A	42-2867			1-41, 2868-2898	1	0.965	1	1	45
7UW1	a	1-915, 1404-1530	916-1403			1	0.975	0.525	0.683	37
7ZHG	2	1-890, 1378-1509	891-1377			1	0.971	0.425	0.989	63
8A57	A	13-2900			1-12, 2901-2930	1	0.979	1	1	41
8AZW	A	19-3390			1-18	1	0.992	1	1	32
8AZW	B	1-135			136-163	0	0.423	0.183	0	16
8B2L	h1	1-1145, 1648-1808	1146-1647			1	0.983	0.65	0.936	52
8CCS	AA	21-3396			1-20	1	0.992	1	1	32
8CCS	CC	1-112			113-158	0	0.386	0.217	0	20
8FRU	1	29-2671			1-28, 2672-2687	1	0.974	1	1	39
8FRU	4	1-84			85-141	1	0.174	1	1	21
8GLP	S2	1-1200, 1706-1869	1201-1705			1	0.98	0.575	0.879	43
8OM4	r	1-994, 1457-1628	995-1456		1629-1649	1	0.994	0.933	0.986	62
8OVA	AA	1-2279				0	0.725	0	0.81	56
8OVA	BA	25-1869			1-24	1	0.983	1	1	40
8OVA	BB	20-1446			1-19, 1447-1536	0	0.733	0.487	0.556	27
8OVA	BC	1-110			111-171	0	0.245	0.217	0.606	15
8P2G	A	13-2891			1-12, 2892-2920	1	0.979	1	1	37
8P2G	a	1-760, 868-926	807-867, 927-1552		761-806	1	0.68	0.2	0.246	50
8PV7	C1	22-3338			1-21	1	0.99	1	1	36
8PV7	C2	1-113			114-156	0	0.393	0.2	0	16
8Q87	A2	1-560, 596-1156, 1694-1823	561-595, 1157-1693			1	0.894	0.163	0.53	43
8Q87	B5	19-4440			1-18	1	0.993	1	1	26
8Q87	B8	1-110			111-157	0	0.379	0.25	0.025	17
8QCQ	a	1-928	929-1540			1	0.813	0.425	0.308	43
8QIE	1	21-1780			1-20	1	0.983	1	1	37
8QIE	2	20-1430			1-19, 1431-1526	0	0.783	0.38	0.662	29
8QIE	4	122-184	54-121	1-53		0	0.576	0.525	0.683	21
8QIE	7	1-112			113-170	0	0.303	0.183	0.556	17
8QIE	S1	1-1494, 2064-2203	1495-2063			1	0.976	0.475	0.96	65
8QYX	A2	19-5418			1-18	1	0.993	1	1	25
8QYX	C2	51-129	1-50		130-156	1	0.308	0.2	0	17
8R6F	A	1-781, 1685-1756	875-1664, 1757-1811		782-874, 1665-1684	0	0.545	0	0.944	51
8RDU	1	1-56, 112-177	57-111, 178-246		247-256	1	0.714	0.625	0.631	31
8RWG	A	19-2857			1-18, 2858-2889	1	0.973	1	1	41
8RWG	B	1-912	913-1527			1	0.802	0.325	0.275	37
8S1P	A	59-2872			1-58, 2873-2925	1	0.94	1	1	50
8T2Y	B5	1-1142, 1646-1799	1143-1645			1	0.97	0.325	0.662	46
8TJX	N	1-384				0	0.597	0	0	34
8VTW	1a	1-918, 1438-1532	919-1437			1	0.956	0.5	0.919	49
9AXU	2	21-3498			1-20	1	0.992	1	1	32
9AXU	4	1-120			121-165	0	0.36	0.2	0	16
9AXV	AA	1-1158	1159-1842			1	0.845	0.4	0.802	38
9B1Y	A	1-900, 1392-1517	901-1391			1	0.97	0.425	0.617	51
9B1Y	Y	1-3092			3093-3120	1	0.986	1	1	38
9BUQ	AA	21-3786			1-20	1	0.995	1	1	31
9BUQ	AC	1-127			128-157	1	0.617	1	0.667	14
9C6J	A	1-357			358-388	1	0.872	1	0.667	34
9CBX	N	39-325			1-38, 326-408	0	0.612	0.325	0.2	31
9DFC	1A	1-2871			2872-2897	1	0.987	1	0.97	41
9DTR	6	35-102	1-34			0	0.378	0	0.283	17
9E6Q	1	1-2999			3000-3024	1	0.987	1	1	43
9FHL	2	1-883	884-1496			1	0.894	0.375	0.977	46
9G6J	A	1-1128, 1628-1785	1129-1627			1	0.974	0.45	0.878	43
9J1M	A	1-3106			3107-3132	1	0.987	1	1	43
9J1M	a	1-911, 1431-1526	912-1430			1	0.935	0.425	0.308	47
9J9H	j	1-1244, 1929-2090	1245-1928			1	0.989	0.775	0.978	47
9MQT	A	1-316				1	0.983	1	1	31
8EVP	EC	1-6879	6880-6953			1	0.824	0.425	0.744	21
6GYV	A	71-190	1-70			0	0.635	0	0	31
8OVA	BE	108-206	14-107		1-13, 207-216	0	0.431	0	0.675	28
8OVA	BD	1-83	84-119			0	0.697	0	0.05	17
8OVA	BG	122-183	54-121	1-53		0	0.552	0.45	0.633	21
8OVA	BH	15-68	69-117		1-14, 118-135	0	0.256	0	0.9	17
6AZ3	3	109-151	50-108		1-49, 152-213	0	-0.059	0	0.568	26
6AZ3	4	122-183	54-121	1-53		0	0.574	0.525	0.683	21
6AZ3	8	1-60	61-120			0	0.508	0	0	15
9AR4	B	67-146	1-66			1	0.789	0.3	0.9	16
9DTR	5	46-162	1-45		163-178	0	0.714	0	0.637	23
3DIL	A	89-161	1-88		162-173	0	0.474	0	0	22
8A98	3	33-188			1-32, 189-214	1	0.59	1	0.8	24
3PDR	X	80-151	1-79		152-175	0	0.373	0	0	24
2R8S	R	1-247			248-261	1	0.868	1	1	35
2NZ4	Q	42-141	1-41			0	0.714	0	0.138	16
7EVO	H	117-184	1-83		84-116	1	0.737	0.36	0.4	12
8IYQ	O	61-123	1-60			0	0.159	0	0.708	12
2Z75	B	33-99	100-145		1-32	0	0.5	0	0.333	18
8X5V	B	1-100			101-110	0	0.339	0	1	19
9E6Q	2	1-58	71-129		59-70	0	0.411	0	0	23
4V9F	9	1-68	69-122			0	0.557	0	0	19
8CCS	BB	1-66	67-121			0	0.545	0	0	27
9G6J	3	1-63	64-121			0	0.521	0	0	22
7O7Y	B7	1-63	64-120			0	0.525	0	0	30
9DFC	1B	1-65	66-120			0	0.542	0	0	24
7OYB	71	1-66	67-120			0	0.55	0	0	35
8GLP	L7	1-63	64-120			0	0.525	0	0	28
8RWG	C	1-65	66-120			0	0.542	0	0	29
7QIW	5	1-63	64-120			0	0.525	0	0	24
8AZW	C	1-60	61-119			0	0.504	0	0	20
7OYC	71	1-55	56-119			0	0.538	0	0	22
9AXU	3	1-59	60-119			0	0.504	0	0	17
8Q87	B7	1-62	63-119			0	0.521	0	0	13
8PV7	C4	1-59	60-119			0	0.504	0	0	25
9J9H	B	1-63	64-119			0	0.525	0	0	13
4YBB	DB	1-65	66-120			0	0.542	0	0	28
8OVJ	8	1-62	63-123			0	0.513	0	0	17
9B1Y	U	13-66	67-118		1-12	0	0.407	0	0	24
8FRU	3	1-63	64-117			0	0.538	0	0	16
9J1M	B	1-55	56-115			0	0.522	0	0	25
7UW1	B	1-63	64-115			0	0.548	0	0	29
8P2G	B	1-63	74-114		64-73	0	0.504	0	0	23
8A57	B	1-65	66-115			0	0.561	0	0	22
8S1P	B	1-71	72-114			0	0.616	0	0	21
8QIE	5	16-61	62-117		1-15, 118-134	0	0.243	0	0.925	15
6CK5	A	54-110	1-53			0	0.5	0	0.583	17
4WFL	A	1-108				1	1	1	1	14
6DMC	B	47-101			1-46	1	0.325	1	1	21

## Sheet: Table S10
PDB entry	Chain	Cluster 1	Cluster 2	Cluster 3	Outlier	Correct number of domains	NDO	DBD	CSD	Max iter.
2a64	A	28-386			1-27, 387-414	1	0.723	1	1	35
2qbz	X	60-126	1-59		127-175	0	0.304	0	0	16
3f2t	X	23-100			1-22, 101-111	1	0.551	1	1	24
3g8s	Q	38-141	1-37			1	0.414	0	0	17
3sux	X	1-100				0	0.61	0	0	13
4p9r	A	11-576			1-10	1	0.921	1	1	34
4r4p	A	674-746	747-785	1-673		1	0.368	0.133	0.3	23
5f9r	A	47-84	1-46	85-116		0	0.207	0	0.05	16
5zwm	I	1-71	72-154			1	0.95	0.567	0.6	13
6jdv	B	1-88	89-146			1	0.752	0.225	0.817	15
6ke6	3A	48-117	118-333	1-47		0	-0.225	0	0.347	20
6ufh	A	1-80	81-155		156-166	1	0.815	0.325	0.825	17
6zj3	LD	1-760				1	1	1	1	14
7am2	1	56-383, 507-1158	384-506		1-55, 1159-1178	0	0.789	0	0.613	35
7lma	B	54-159	1-53			1	0.962	1	0.925	17
7pkt	1	1-95	96-181			1	0.154	0	0.438	22
7sys	z	225-311	130-224	330-352	1-129, 312-329, 353-356	0	0.385	0	0.356	28
7waz	D	1-59	60-122			0	0.516	0	0.558	16
8dmb	W	22-249	250-282		1-21	0	0.788	0	0.704	32
8ewc	EC	1-6884	6885-6953			1	0.979	0.9	0.738	35
8iaz	E	1-56, 109-148	57-108		149-202	0	0.322	0	0.495	30
8iby	E	49-111	112-184	185-317	1-48	0	0.208	0.017	0.196	19
8svf	J	1-93, 133-177	94-132			0	0.727	0	0	19
8tjx	N	1-384				1	1	1	1	34
8toc	R	1-4269				1	1	1	1	121
8uiw	R	1-55			56-128	1	0.138	1	1	23

[truncated: 4 more sheets: Table S11, Table S12, Table S13, Table S14]
